# Supplementary material for: Teaching content in practice: Investigating rehearsals of social studies discussions
Source: Teach Teach Educ. 2019 Nov;86:102863. doi: 10.1016/j.tate.2019.06.017 (PMC6919940; doi:10.1016/j.tate.2019.06.017)
Supplement: Multimedia component 1 [file mmc1.xml]

<?xml version="1.0" encoding="UTF-8" standalone="no"?><data:data><datasets><author>sarahkav@upenn.edu</author><type>0</type><dataset><value>1</value><reason>The data that has been used is confidential</reason><comments/></dataset></datasets></data:data>
